# Supplementary material for: Significance of initial, interim and end-of-therapy 18F-FDG PET/CT for predicting transformation risk in follicular lymphoma
Source: Cancer Cell Int. 2021 Jul 26;21:394. doi: 10.1186/s12935-021-02094-5 (PMC8314559; doi:10.1186/s12935-021-02094-5)
Supplement: Supplementary file 1 — Additional file 1. The original data. [file 12935_2021_2094_MOESM1_ESM.xlsx]

## Sheet: Sheet1
	name	diagnosis time	SUVmax/Baseline	mediastinal	liver	SUVmax-interim	mediastinal	liver	SUVmax-end	mediastinal	liver	diagnosis	grade	Ki67	if HT	time of HT	gender	age	medical record	Ann Arbor	ECOG	LDH	involved lymph node area	maximum lymph node size	if bone marrow infiltrated	β2-MG	FLIPI1	FLIPI2	WBC	HGB	PLT	ALT	Cr	PT	APTT	fibrinogen	treatment	if dead	time of death	relapse	time of relapse	lymph node biopsy
5	阮楼江	2017.10.24	5.1	NR	NR							滤泡淋巴瘤	2	0.1	0		男	41	60271016	3a	0	170	8	2	0	3.34	2	2	4.6	148	215	17	82	10.7	31.4	1.89	R-CHOP	0		0
4	骆根妹	2018.12.3	11.7	NR	NR	1.9	1.5	2.1	1.7	1.87	2.79	滤泡淋巴瘤	2		0		女	62	60347581	4a	1		3		1 幼淋样2%	8.37	2	3		132							R-CHOP	0		0
4	张林荣	2018.6.3	10.5	NR	NR	3.7	NR	NR	3.1	2.3	3.4	滤泡淋巴瘤	1	3-5%	0		男	57	1900000366	4	0	156	15	8.7	1 幼淋样3%	11.1	2	4	5.7	155	107	27	80	9.8	18.6	2.57	R-CHOP	0		0
3	董乡君	2018.10.18	3.9	2	2.7				5.2	1.9	3.6	滤泡淋巴瘤	2	0.15	0		男	50	60346980	3	0		4	1.9	0	3.97	1	1	7.8	148	170	14	92	9.9	24.3	3.03	来那度胺+美罗华+强的松	0		0
3	杜金玲	2018.9.16	7.6	2.2	2.8	2.8	1.3	2.4				滤泡淋巴瘤	43832	0.6	0		女	39	60342241	3a	0	225	9	1.6	0	4.03	2	1	3.8	129	188	10	45	11	24.3	1.94	美罗华后转为来那度胺	0		0
3	王世平	2017.02.02				5.88	2	2.9	13.4	1.37	2.42	滤泡淋巴瘤	低级别	20	0		男	65	60297076	4a	1	284	2	1.4	1	3.57	4	3	7	141	187	15	94	11.5	27.6	3	R-CHOP后转为R2-GDP后FC	1	2019.12	1	确诊后1年	(左腋下)B淋巴细胞结节性增生，符合低级别滤泡性淋巴瘤 注：科内已会诊。 CD3(-),CD20（+），CD79a（+），CD10（+），BcL-2（+），Bcl-6（+），Ki-67(+20%)，CD21（FDC+），CD23（FDC+），CD138（散+），IGg4（-），HHV8（-），Kappa(K)（-），Lambda(λ)（-），S100（散+）。
3	吴娴棣	2017.1.9	9.7	NR	NR				2.8	1.9	1.9	滤泡淋巴瘤	2级	0.25	0		女	69	60310025	4a	1	317	19	3.6	0	4.13	4	2	5.7	126	166	19	56	12.5	26.6	4.74	R-CHOP后R-COP后GDP后R-GDP后R2-hyperCVAD-A			1	2018.6.19	（颈部淋巴结）高级别滤泡性淋巴瘤（3a）向弥漫大B细胞淋巴瘤转化。 CD3(-)，CD20(+)，Ki-67（+，60%），Bcl-2（+），Bcl-6（+），CD5（-），CD79a（+），CD23（-），CD43（-），CyclinD1（-），CD21（FDC+），MUM1（局灶+），CD30（散在+），ALK（-），EBER（-),CD10（+/-)
3	徐琴丽	2015.4.15	10.3	NR	NR							滤泡淋巴瘤	低级别	0.3	0		女	41	60295724	3	0	227	21	3.9	0	1.4	2	0	6.2	154	156	28	44	11.2	31.6	2.15	R-CHOP后R2			0		右颈部淋巴结活检，右颈淋巴结活检病理：淋巴结滤泡性淋巴瘤（低级别），Bcl-2（+），Bcl-6(6)，CD3（+），CD5（-），CD10（+），CD20（+），CD79a（+），CD23（FDC+），CD43（-），cyclin D1（-），ki-67（30%，+++），CD21（FDC+）。
	叶晓惠	2014.12.10							0	NR	NR	滤泡淋巴瘤	低级别	20	0		女	47	60276492	4a	1	191	2	7.2	1异常淋巴细胞6%	1.6	1	2	6.1	125	179	21	44	10.7	23.5	2.5	R-CHOP	0		0		（右颈部）淋巴瘤首先考虑，建议交费行免疫组化检查以确诊 补充报告： 2014-12-17报告医生：滕晓东 审核医生：滕晓东 BcL-2（+），Bcl-6（+），CD3（-），CD5（-），CD10（+），CD20（+），CD79a（+），CD23（+），CD43（+），Cyclin D1（-），Ki-67（20%，+）（右颈部）符合滤泡性淋巴瘤（低级别）。 如有可能建议行分子检测。
3	张静	2019.1.10				2.48	2.1	3.5	2.4	1.4	2.1	滤泡淋巴瘤	3a	50	0		女	45	60351679	3a	0	178	1	3	0		1	0	4.8	135	192	12	61	10.5	24.2	3.22	R-CHOP	0		0
2	蔡秋雯	2019.5.8	8.1	1.5	2.2				2.9	1.5	2.4	滤泡淋巴瘤	1	0.1	0		女	51	4779061	4a	0	211	14	8.4	1原幼淋7%成淋占11%		2	2	3.7	123	140	9	70	10.7	28	2.13	R-CHOP	0		0
2	戴蝶妹	2019.1.11	3.6	2.2	3.4	3.2	2.2	3.2				滤泡淋巴瘤	3a	0.5	0		女	56	60355906	4a	0	233	2	1.1	0	8.67	1	1	4.9	148	252	25	63	9.9	19.6	2.2	R-CHOP	0		0
2	高培荣	2019.6.7	8.1	1.5	2.6				0.57	2.3	3.3	滤泡淋巴瘤	3a	0.5	0		男	64	4808875	3a	1	278	4	4	0	11.03	3	2	5.8	180	222	36	102	10.7	27.6	1.77	R-CHOP	0		0
2	李伟芬	2018.3.30	10.1	2	3.1	2.7	1.7	2.6				滤泡淋巴瘤	1	40	0		女	49	60293447	3a	0	196	31	3	0		2	0	8.7	137	232	10	54	11.1	24	2.6	R-CHOP	0		0
2	王海水	2018.4.16	15.9	2.85	2.7	2.9	2.5	3.7				滤泡淋巴瘤	3a+3b	0.7	0		男	53	60295637	4	0	191	18	4.4	1 幼淋1%	11.3	2	2	5.8	158	165	16	90	11.7	27.8	2.05	R-CHOP	0		0		（右腋下）淋巴结B细胞性非霍奇金淋巴瘤，结合形态考虑为滤泡性淋巴瘤3级（3a+3b级)。 CD3（-），CD20（+），CD79a（+），CD30（部分+），CD5（-），CD10（+）， Bcl-2（+），Bcl-6（+），ALK（-），EBER（-），Ki-67（+，接近70%），MUM1（+,少）， PAX-5（+），CD21及CD23（FDC+），c-Myc（+，约10%），Cyclin D1（-）
2	王小爱	2017.2.13	8.2	1.5	2.2	10.7	NR	NR				滤泡淋巴瘤	2到3a	0.8			女	39	60258667	4a		265	7		1原幼淋0.5%成淋占15.5%	3.5	4	3	5.3	117	245	22	37				R-CHOP			0		（左颈部）滤泡性淋巴瘤，倾向2-3A级。 注：因本例大部分区域中心母细胞数不足以诊断3A级，但大多数肿瘤性滤泡的增值指数高，倾向高级别性滤泡性淋巴瘤。请结合临床及PET-CT检查。 BcL-2（+），Bcl-6（+），CD3（-），CD5（-），CD10（+），CD20（+），CD79a（+），CD23（FDC+），CD43（-），CyclinD1（-），Ki-67（约80%的滤泡增殖指数高约70%，滤泡间区低），CD21（FDC+），SOX11（-），MUM1（-），EBER（-）。
2	杨金妹	2019.6.18	11.7	1.2	1.7	1.9	1.2	1.7				滤泡淋巴瘤	3a	0.35	0		女	64	4362236	3	0	311	3	10.3	0		3	2	5.5	137	286	12	77	10	26.6	2.35	R-CHOP	0		0
2	赵旦军	2018.4.4	17.5	1.31	2.64	8.9	2.2	3.8				滤泡淋巴瘤	部分3a	40	0		男	48	60293177	4a	0		32	4.5	1 成熟淋27%	5.43	2	2	4.4	142	161	17	81	10.5	20.5	1.81		0		0		左腹股沟淋巴结，淋巴结正常结构消失，大小较一致滤泡弥漫分布。免疫组化： CK(pan)（-），Bcl-2（滤泡+），Bcl-6（滤泡+），CD3（-），CD5（-），CD10（滤泡+），CD20（+），CD79a（+），CD23（FDC+），CD43（-），Cyclin D1（-），Ki-67（区域约40%），CD21（FDC+），SOX11（-），MUM1（-），EBER（-）。（左腹股沟淋巴结）B细胞性非霍奇金淋巴瘤，滤泡性，部分为3A级。
2	邹龙英	2015.12.3	5.44	NR	NR				0	NR	NR	滤泡淋巴瘤	3a	0.4	0		女	50	60204870	4a	0		12	3.2	0	3.87	2	1	6.5	141	255	11	44	11.5	24.5	2.95	R-CHOP	0		0		（左腋窝）淋巴结非霍奇金淋巴瘤，建议进一步免疫组化检查。 6.28补充报告：（左腋窝）淋巴结滤泡性淋巴瘤（3A级）。 CD3（-），CD20（+），Ki-67（约40%），Bcl-2（+），Bcl-6（+），CD5（-），CD10（+），CD79a（+），CD23（FDC+），CD43（-），CyclinD1（-），CD21（FDC+），MUM1（少量+），CD138（少量+），P53（少量+），c-Myc（散在少量+），CD30（散在+）。
1	陈梅花	2017.4.28	10.1	NR	NR							滤泡淋巴瘤	低级别	0.2	0		女	53	60250103	3a	0	276	29	4.7	0	3.45	3	1	5.2	130	140	14	58	10.4	24.8	0.99	CHOP	0		0
1	陈卫良	2017.3.28				9.9	NR	NR				滤泡淋巴瘤	低级别	0.3	0		男	46	60262878	4	0		9	1.8	0	9.37	2	1	8.9	131	261	30	139	14	13	5.46				0
1	陈梓豪	2019.1.22				3.1	1.3	1.6				滤泡淋巴瘤		0.6	0		男	16	60362614	2a	0	246	6	1.7	0		2	0	7.6	150	237	16	71	10.8	26.2	2.14	R-CHOP	0		0
1	潘群	2018.8.13	7.7	NR	NR							滤泡淋巴瘤	1级	0.15	0		女	48	60310725	3	0	159	12	3.2	0	4.97	2	1	3.6	144	259	7	68	10	24.3	2.38				0
1	潘条妹	2019.1.17	5.3	1.3	2.6							滤泡淋巴瘤	低级别	0.3	0		女	63	60336349	4	1	277	4	0.7	1 成熟淋30%	6.07	3	3	3.8	139	224	14	64	10	19.8	2.86		0		0
1	钱宝萍	2017.8.10				1.15	1.57	2.7				滤泡淋巴瘤	2级	0.25	0		女	54	60282210	3a	0	263	3	3.9	0	3.7	2	1	4.2	138	188	17	47	10.5	28.1	2.15	R-CHOP			1	2020.7.1
1	王坚军	2016.4.7							0	1.78	2.95	滤泡淋巴瘤		0.7			男	46	60230171	4a	1	230	3	4.8	0	3.43	1	1	5.4	147	192	14	86	10.9	32	2.73	R-CHOP	0		0
1	王淑芳	2016.3.10	3									滤泡淋巴瘤	高级别		0		女	54	60256689	3	0	342	2	4.5	0	4.42	3	2	5.7	98	256	62	70	14.3	50.5	5.3	R-CHOP
1	王颖	2018.6.26	7.8	1.7	3							滤泡淋巴瘤	1	0.5	0		女	36	60306648	4a	0	153	30	3.6	1原幼淋3.5%异常成淋占66%		2	1	4.5	134	165	13	50	9.8	21.6	2.72	R-CHOP*4	0		0
1	徐玉妹	2017.7.25							2.5	NR	NR	滤泡淋巴瘤		0.15	0		女	55	60290299	1	0	148	1	1.6	0	6.9	1	2	2	108	93	32	42	12.7	31	2.4	R-COP	0		0
1	严永良	2018.5.2				3.8	1.7	2.5				滤泡淋巴瘤	1	15			男	65	60314915	IIA	0	236	8	2.6*0.6	0	9.03	2	2	4.7	142	173	15	62	10.6	31.2	2.38	6R-COP	失访	2019.6.12
1	颜建云	2016.5（外院）	2.5									滤泡淋巴瘤		80	1（弥漫大B）	2018.5.15	女	55	60298297	3	0		5		0												多次化疗（具体不详）	失访	2018.8.3
1	杨晶	2016.10（外院）							5.08	1.13	2.92	滤泡淋巴瘤	低级别	10			女	36	60266999	IVA	0		20		1												3RCHOP	失访	2017.9.22
1	姚爱文	2016.9.23							2.16	NR	NR	滤泡淋巴瘤	低级别	20			女	65	60257578	IVA	0	159	23	3.8*1.2	1 73.5%异常成熟 2.5%幼淋	6.9	3	3	4.5	137	140	10	48	11.1	24.6	2.82	8CHOP 2R	失访	2018.1.27	0
1	叶声江	2017.4.28	9.4	2	NR							滤泡淋巴瘤	1	10-40	0		男	56	60250653	IVA	1	207	2		0	25.33	1	1	6.9	151	227	27	86	11.9	25.4	2.78	9CHOP	0	2019.2.1	1	2019.1.23
1	殷小云	2018.4.19	19.7	1.3	2.6							滤泡淋巴瘤	低级别	30			男	69	60295710	IIIA	0	221	38	2.2*0.8	0		3	1	5.8	141	151	27	82	11	24.8	2.84	4RCHOP 2R	失访	2018.9.18
1	应兰美	2018.1（外院）				2.9	2.9	3.4				滤泡淋巴瘤	3a	90			女	52	60295501	IIIA	0	354	3	2.4*0.7	0	10.2	2	1	2.7	121	176	19	57	11.2	28.4	2.4	回当地医院	失访	2018.4.27
1	余春华	2015.6.23	5.98	NR	NR							滤泡淋巴瘤	2	10-30			男	62	60189349	IVA	3	304	6	3.1*1.0	1 6%	7.5	4	2	16.1	123	161	18	83	12.4	25.3	3	CHOP	1	2015.7.29
1	俞杏仙	2018.1.26							0	1.81	2.32	滤泡淋巴瘤	低级别	20			女	71	60316578	IIIB	2	1385	1	2.8*0.7	0	11.63	4	3	4.5	102	166	31	60	10.8	29.8	2.23	6RCHOP	1	2019.1.31
1	俞照妹	2019.5.24 （外院）				2.6	1.39	3.12				滤泡淋巴瘤	3a		1（弥漫大B）	2019.6.13	女	72	1900000873	IVB	2	203	6	2.1*1.4	0	9.77	4	2	4.8	146	211	34	65	11.1	26.3	3.85	3RCHOP	0	2020.4.15	0
1	张林凤	2013.1.17				2.1						滤泡淋巴瘤	3a	40	0		女	59	60252207	IVB	2	246	10	6.0*3.1	1 1%	7.3	3	2	7.8	142	251	27	51	15.8	26	2.4	3ECHOP 4RCHOP 进展后 6VMLP 3CHOP	失访 2017.8.23		1	2014.9
1	张廷南	2016.7.7（外院）				2.1			7.75	NR	NR	滤泡淋巴瘤	3a	40-60	1 （弥漫大B）	2018.2.5	男	72	60250697	IIIA	1	209	3	2.5*1.2	0	3.9	2	2	5.8	148	204	17	80	10.6	23	2.73	R*9;转化后 4RCHOP+2R	0	2019.5.29
1	张雪芳	2018.4.20	2.8	1.7	2.8							滤泡淋巴瘤	3a	50			女	41	60294476	IIA	1	182	1		0	4.8	0	1	4.4	137	198	12	49	11.7	25.2	2.53	R*4	失访2018.12
1	张正领	2018.5（外院）	6.8	1.7	2.9							滤泡淋巴瘤	低级别	20-30			女	62	60306095	IIIA	1	151	6	2.5*1.5	0	11.9	3	2	4.9	129	185	10	51	9.7	21	2.4	观察	失访 2018.10
1	周爱娟	2012.10.16（外院）	2.3	1.4	1.7							滤泡淋巴瘤	1	30-40	失访		女	49	60214914	IIIB	1	346	3		0	6.3	3	2	3	102	192	31	38	11.6	37.3	2.91	观察	失访 2016.5
1	朱锦梁	2016.8.9	8.47	2.5	3.03							滤泡淋巴瘤	低级别	15	失访		男	41	60215080	IIA	1	248	3	2.8*1.3	0	5.2	1	1	8	154	207	63	75	11.1	29	1.99	R-CHOP*1	失访 2016.11		1
3	季清琴	2018.12.15	12.1	1.3	2.1	1.9	1.4	2.3	4.54	2.32	3.59	滤泡淋巴瘤	2级	0.4	0		女	45	60281072	2a	0	182	13	1.6	0	3.6	1	1	4.4	130	206	13	42	11.7	31.1	2.05	R-CHOP	0		0
3	金海连	2019.11.12	7.5	1.97	2.73	1.6	1.8	2.4				滤泡淋巴瘤	低级别	10	0		女	46	1900007972	4	0	178	17	2.2	0		2	0	6.6	127	197	7	72	10.2	27.2	2.19	R-CHOP	0		0
3	田惠芬	2008				2						滤泡淋巴瘤	2		1（弥漫大B）	2016.7.05	女	64	60220041	3		403	12		0	3.18	5	3	2.3	113	202	21	51	11.4	23.7	3.46		1	2016
3	张远洋	2017.5.4	14.3	1.54	1.65	2.49	1.8	2.7	7.3	1.2	1.8	滤泡淋巴瘤	高级别	60	1（弥漫大B）		男	34	60276469	4a	0	487	2	2.1	0	3.64	2	1	8.4	144	265	2	72	11.2	27.3	3.63	R-CHOP	0		0		（颈部淋巴结）B淋巴细胞结节状异常增生，结合免疫组化以高级别滤泡性淋巴瘤，灶性向弥漫大B细胞性淋巴瘤转化首先考虑。免疫组化：CD68（+），CD20（生化中心+），CD79a（生发中心+），CD45RO（区间+），Ki-67（+60%），Lysozyme（局灶+），CD3（散在+），Bcl-2（生发中心+），CD10（生发中心+），MPO（-），CD21（FDC网破坏），Bcl-6（+＞30%），Mum-1（-），c-myc（+＜30%）。
3	周冠峰（空号）	2017.4.23							20.2	NR	NR	滤泡淋巴瘤	3	60	1（弥漫大B）		男	51	60298851	2	0		2		0	4.67	1	2	3.4	116	129	45	66	11.3	27.2	2.98	R-CHOP后Hyper-CVAD+R			0		(后腹膜淋巴结）非霍奇金淋巴瘤，弥漫大B细胞性，考虑可能系滤泡性淋巴瘤3级转化而来。免疫组化：CD20,CD79a,PAX5,CD10,BCL6均（+），BCL2(+,60%),CD3,CD45RO,CyclinD1,CD23,CD31,CD35,MuM1,CD68,CK,EMA均（-），Ki67:60%
2	陈金林	2015.4.13	13	NR	NR				0	NR	NR	滤泡淋巴瘤	3b	0.8	0		男	50	60197746	3a	0	158	3	1.7	0	1.3	1	0	4.2	140	277	16	59	11.1	27.2	2.13	R-CHOP	失访		0
2	陈小明	2019.8.29				2.4	2.13	3.07				滤泡淋巴瘤	2	30	0		男	55	4903404	4	0	235	15	5.7	1 幼淋样2%	5.8	2	3	3.6	145	233	24	78	11.1	35.8	2.75	R-CHOP后RB后R2-CHOP	0		0
1	傅水忠	2016.9.23	8.7	NR	NR							滤泡淋巴瘤	低级别	0.2	0		男	56	60230695	4	0	190	30	4.3	0	4.17	2	1	6.5	169	128	54	62	10.3	24.2	1.54	R-CHOP	失访		0
1	黄秋菊	2016.5.6	4.48	NR	NR							滤泡淋巴瘤	2级	0.3	0		女	60	60214823	1	1	222	1		0		1	1	4.6	141	167	17	43	12	27.9	3.05	放疗	0		1
1	蒋晓华	2017.12.19	16.9	1.86	1.76							滤泡淋巴瘤	2级	0.5	1（随访告知）		女	65	60280556	3a	0	164	9	2.6	0		3	1	4.1	157	107	15	72	12.7	31.1	2.18		0
1	金国中	2015.5.26	3.26	NR	NR							滤泡淋巴瘤					男	61	60186389	1	1	179	1		0	1.8	2	2	3.9	113	264	7	72	11.4	28.9	2.1		0
1	娄苏娟	2016.3.17	3.9	NR	NR							滤泡淋巴瘤					女	49	60212712	3	0	167	9	1.3	0	1.66	3	1	4.2	119	359	14	54	11.1	31	2.54		0
1	楼妙琴	2017.8.22							0	1.49	3.26	滤泡淋巴瘤	3a	0.15	0		女	66	60287474	3	1	495	2	5.8	0	9.07	3	1	6	133	326	20	80	11.9	30	5.73	R-CHOP	0		0
1	马桂南	2017.2.14	24.2	1.6	2.1							滤泡淋巴瘤	3		1？		女	86	60243550	4		373	24	6.9	1	3.9	4	4	14.8	128	363	12	29	12.5	37.1	5.06	出院	1	2017
1	毛根南	2015.9.22							10.9	NR	NR	滤泡淋巴瘤	低级别	0.3			女	50	60218839	4a	0	346	26	3.9	1 幼淋1%	10.17	3	2	3.3	121	208	6	81	12.1	26.5	1.85	R-CHOP后GDP	0		0
1	沈培新	2017.9.11	3.8	1.4	NR							滤泡淋巴瘤					男	55	60264534	4	0	183	25	3.5	1幼淋6.57%成淋占46.5%	3.7	3	3	11.9	87	101	12	73	14.2	65.3	3.17	R-COP后转为DA-EPOCH后GDP		0	1	2020.4.23
1	盛灿辉	2016.9.16	2.58	NR	NR							滤泡淋巴瘤	2	60			男	32	60229226	4	0	241	2	2	1 幼淋0.5%	4.93	2	2	4.9	158	217	41	87	11.6	31.9	2.15	出院	0
1	苏立萍	2016.11.15	9.3	1.4	NR							滤泡淋巴瘤	低级别	0.15			女	32	60233596	4	0	171	23	4.2	1	2.3	3	2	5.4	109	228	12	50	11.3	28.3	1.66	失访	0
1	田文峰	2016.10.22	2.25	NR	NR							滤泡淋巴瘤	3b	0.8			男	47	60234947	1	0	168	1	0.8	0	1.37	0	0	4.2	135	160	17	64	11	28.3	1.93	失访	0
1	王友地	2016.2.23	24.7	NR	NR							滤泡淋巴瘤	1		0		男	66	60218263	4b	0	239	13	3.4	1 可见少量单核样淋巴样网状细胞	2.83	3	3	5.2	142	238	16	69	11.6	25	2.61	R-CHOP*3		0	1	2016.11.20
1	魏义超（空号）	2018.5.29	7.7	NR	NR							滤泡淋巴瘤	3a	0.5	0		男	45	60301965	4a	0	512	26	20	1 异常成熟淋22.5%	39.57	4	4	28.9	77	321	10	110	13.5	42.5	3.86	R-CHOP后RCC0	1空号		0
1	温建英	2018.1.26	2.4	NR	NR							滤泡淋巴瘤	1	0.3	0		女	59	60289232	3	1		15	3.4	0	4.2	2	1	6.5	127	174	12	59	10.5	22.4	2.86	失访	失访
1	翁爱蓉	2014.8.7							2.7	NR	NR	滤泡淋巴瘤	1				女	59	60182859	3	1	194	9		0		3	1	5.4	119	165	15	30	11.2	27.5	2.91	未化疗	0
1	吴云	2016.11.2	2.12	1.22	1.55							滤泡淋巴瘤	3b	0.8	1（弥漫大B）		女	26	60234634	3a	0	160	3	1.8	0	1.58	2	1	5.3	113	190	9	52	11.5	36.9	1.9	R-CHOP*6	0		0
2	黄秋康	2016.11.21	7.5	2	2.6	3	1.8	2.4				滤泡淋巴瘤	3b	0.2	0		男	52	60245342	4	0		1	3.1	0	2.11	1	0	5.7	161	157			12.1	28.2	1.76	R-CHOP	失访		0
2	黄水英	2018.4.4	8	1.2	2.2	3.2	1.4	2.1				滤泡淋巴瘤	3a				女	55	60294406	2	0	196	2	2.9	0	8.97	0	1	5.3	143	244	22	55	11	23.6	2.8	R-CHOP	0		0
2	林子富	2017.4.18	12.1	1.8	NR	2	1.6	2.7				滤泡淋巴瘤	3a		0		男	68	60262552	4a		391	9	0.8	1	3.66	4	3	4.4	139	198	8	73	11.5	28.7	2.21	R-CHOP	0		1	2020.5
2	徐红芬	2017.10.30				3.9	1.8	2.5				滤泡淋巴瘤	低级别	20	0		女	44	60312216	4a	0	194	40	3.9	1 幼淋样2%	4.87	3	3	5	116	193	8	38	11	29.4	2.08	R-CHOP	0		1	2018.1	(右侧项后)淋巴结非霍奇金淋巴瘤（滤泡型淋巴瘤，低级别） CK（-），BcL-2（+），CD3（-），CD5（-），CD10（+），CD20（+）， CD79a(+)，CD23（部分+），CD43（-），CyclinD1（-），Ki-67（+20%），CD21（-），SOX11（-），EBER（-）。
2	姚惠松	2017.3.27	6.91	1.09	1.68	5.1	1.6	2.6				滤泡淋巴瘤	2	40	0		男	47	60257506	3	0	433	7	1.1	0	3.9	3	1	5.8	142	230	19	89	11	27.1	4.26	R-CHOP	0		0		（直肠，回肠末端）小淋巴样细胞结节状增生，结合免疫组化考虑为小B细胞性非霍奇金淋巴瘤，惰性，倾向为滤泡性，2级。免疫组化：BcL-2（+），Bcl-6（+），CD3（-），CD5（-），CD10（+），CD20（+），CD21FDC（+），CD23（+），CD43（-），CyclinD1（-），Ki-67灶性40%
2	訾凌空	2017.12.7	11.7	NR	NR				12.1	1.75	3.92	滤泡淋巴瘤	低级别	20	0		男	44	60301591	4a	0	216	2	6.3	1异常成熟淋巴细胞63%幼淋样1%	5.2	1	3	8.8	150	164	16	78	11.4	21	2.15	R-CHOP后RFC	0		0		（右颈部）淋巴结滤泡性淋巴瘤（低级别）。 BcL-2（+），Bcl-6（+），CD3（-），CD5（-），CD10（+），CD20（+），CD79a（+），CD23及CD23（FDC+），CD43（-），CyclinD1（-）， Ki-67（+，20%），SOX11（-）
1	陈立新	2017.1.18	6.37	1.3	2.4							滤泡淋巴瘤	2				男	51	60244843	4a	0	223	22	2.3	1 成熟淋40%	1.73	2	1	4.5	149	202	66	62	10.9	26.7	2.08
1	程孝兰	2019.8.25外院				4.5	1.7	2.3				滤泡淋巴瘤	2	50	0		女	60	1900015075	3a	1		3		0	4461	3		4.51	81	65	117	38	10.5	26.5	1.94	未化疗	失访
7	胡根荣	2008.12.15	9.99	NR	NR				1.8	NR	NR	滤泡淋巴瘤	2	20-30%	0		男	56岁		4a	0	165	40		1	3111			3.3	126	111	17	98	10.3	22.3	1.45	R-CHOP	0		1	2013.9/2020.3
5	陈玉芹	2016.12.18										滤泡淋巴瘤	3a	0.95	1(弥漫大B)	2018.10.27	女			4a	1		14		1												化疗R-ECHOP+CART	0		1	2018.10.27
5	林招冬	2019.9.22	有数据，不全			0	2	3.4	0	NR	NR	滤泡淋巴瘤	3a	0.4	0		男	53	4818559	4a	0	216	5	2.2	0		2	0	5	161	175	18	68	11.4	26.5	1.67	R-CHOP	0		0
5	吴秋玲	2014.11.12	8.45	NR	NR				0	NR	NR	滤泡淋巴瘤	2	0.3			女	46	2521740	4	0	153	2	1	1		1	1	6	121	297	19	56	10.9	20.3	3.24	R-CHOP			0		（右）扁桃体非霍奇金淋巴，滤泡性淋巴瘤（Ⅱ级）伴局灶区域大细胞增多 BcL-2（+），Bcl-6（+），CD3（-），CD5（-），CD10（+），CD20（+），CD79a（+），CD23（+），CD43（-），CyclinD1（-），Ki-67（+,约30%），CD21（+），E-Ber（-）
4	罗建强	2019.7.31	6.9	2.1	2.7				2.1	2.2	3.2	滤泡淋巴瘤	2	0.3	0		男	49	4838351	4	0	186	17	2.9	1	3399	2	2	7	148	206	14	89	10.7	24.6	4.97	R-CHOP	0		0
3	蔡代连	2019.5.7	5.6	NR	NR				3.6	2.8	3.6	滤泡淋巴瘤	低级别	10%-20%	0		女	57	4877718	3a	0	183	8		0	1710	2	0	4.7	134	187	17	51	11.6	28	2.18	RCD	0		0
3	陈国芷	2019.6.3	10.4	0.8	1.1	3.8	1.5	2.3				滤泡淋巴瘤	2	0.2	0		女	65	4810993	3	0	395	3	13.5	0	4239	3	3	5.7	145	262	16	55	10.2	20.1	2.28	CTX后转为R-CHOP	0		0		（左颈）淋巴结非霍奇金淋巴瘤（滤泡性淋巴瘤2级） CD3（-），CD20（+），Ki-67（+20%），Bcl-2（+），Bcl-6（+）， CD5（-），CD10（+），CD19（+），CD23（-），CyclinD1（-）， CD21（FDC +），MUM1（-）,CD30（-）（上海华山医院颈部淋巴结病理补充报告示）CD2(部分+)、PAX5(+)、Ki67(15%)、Bcl-2(+)、CD30(-)、CD15(-)、CD21(-/+)、CyclinD1(-)、CD20(+)、CD19(+)、Bcl-6(+)、CD10(+)、CD5(散+)、MUM-1(-)、CD3(散+)、SOX-11(-)、CD23(-)。提示滤泡型淋巴瘤，grade-2，滤泡区域约占70%。
3	丁子顺	2015.6	5.5	NR	NR							弥漫大B细胞淋巴瘤	3a		1（弥漫大B GCB）	2017.04	男	54	2670301	3a	0		5		0												R-CHOP	0		1	2017.4
3	何海水	2019.8.31	10.5	2.7	2.9	1.2	2.1	2.4				滤泡淋巴瘤	3b	0.5	0		男	69	4951359	1	1	184	1	2.1	0		1	1	5.3	126	200	11	69	11.1	26.4	2.37	R-COP	0		0
3	吕建园	2014.4.29	23.55	NR	NR				8.5	NR	NR	滤泡淋巴瘤	3	0.6	1（弥漫大B）	2014.5.09	女	52岁		4	0	279	17	6.9	0		4	2	6.7	115	215	14	35	11.6	28.7	4.1	R-CHOP	1		1	2015.7.16
3	戚幸儿	2019.1.25	7.3	NR	NR				7	1.7	2.9	滤泡淋巴瘤	2	0.1	0		男	67	3863602	3b	0		15	3.8	0	3300	3	2	7.2	140	160	34	61	11.8	23.4	1.82	R-CHOP	0
3	严友锋	2019.2.21	12.1	1.5	2.4				2.3	1.5	2.4	滤泡淋巴瘤	3a	0.3	0		男	53	SG67742	4b	0	206	19	1.7	1	2600	2	0	5.3	142	218	23	73	11.4	23.3	4.88	R-CHOP	0		0
3	俞珠凤	2019.2.15	6.3	1.3	NR				2.9	1.5	2	滤泡淋巴瘤	1	0.1	0		女	55	4610046	4b	0		25	2.6	1	5600	3	2	79.4	114	154	15	62	10.7	23.6	2.6	R-CHOP	0		0
2	陈春连	2019.6.19	5.2	1.12	3.56				3.7	1.7	3	滤泡淋巴瘤	1-2级	10%-30%	0		女	49	4808388	4	0	151	37	2.2	1	7050	3	3	5.5	118	215	6	75	12.1	25	1.8	R-CHOP	0		0
2	陈芝平	2019.11.15	16.25	NR	NR	5.8	1.8	3.2				滤泡淋巴瘤	3a	0.4	0		男	62		2a	0	191	8	2.3	0	1731	2	1	6.8	125	296	13	64	12.1	31	3.38	R-CHOP	0				（右侧腋窝淋巴结）淋巴组织异常增生，结合免疫组化符合滤泡性淋巴瘤（3a级）。
2	刘振松	2017.11.10				4.4	1.6	2.1	1.2	1.6	2.1	滤泡淋巴瘤	3a	0.3	0		男	54	3986674	3a	0	330	9	3.8	0	2500	3	1	4.1	148	228	63	84	11.3	25.6	1.84	R-CHOP	0		0
2	马辰骐	2019.10.25	5.4	1	1.5	3.1	1.4	1.9				滤泡淋巴瘤	3a	0.4	0		男	31		4a	0	290	5	1.8	1（可能）	1470	3	1	5	149	119	10	78	12	28.1	1.98	R2		0	0		（升结肠）小B淋巴样细胞结节状增生，结合形态及免疫组化考虑为低级别滤泡性淋巴瘤（WHO 1级）
2	马黎正	2011.7.21	6.29	NR	NR				0	NR	NR	滤泡淋巴瘤	2	0.2	0		女	43岁		3a	0		10			1017	2	0	5.3	140.2	206						R-CHOP	1		0
2	马一引	2018	有数据									滤泡淋巴瘤	3a	0.8	0		女	62		4a	1	449	4	1.7	0	3.54			4.3	92	152	34	51	12.3	26.2	3.45	R-CHOP	0		1	2010.3.9	右侧颈旁淋巴结活检，报告提示淋巴瘤（报告未见），本院病理会诊：(送检淋巴结）B细胞性非霍奇金淋巴瘤，免疫组化提示滤泡性，3a级。
2	王彩君	2019.5.21							3.6	2.1	NR	滤泡淋巴瘤	2	0.15	0		女	54	4761141	4	0	170	8	3.7	1	3030			6.2	118	256	13	50	10.9	26	2.32	R-COP	0		0
2	王进才	2016.1.13				3.3	NR	NR				滤泡淋巴瘤	3b（1级占10%）	40-60	1（弥漫大B转换趋势）		男	64	3128569	4a	1		1	1.71	1可见2%异型淋巴细胞												R-CHOP					2016-1-7行左侧腹股沟淋巴结活检术，2016-1-13病理（病理号：20160435）示：恶性淋巴瘤。免疫组化示：滤泡性淋巴瘤（3b级成分约占90%，1级成分约占10%），滤泡为主型，部分区具有向弥漫大B细胞淋巴瘤转化趋势。IHC（I23016-4）：瘤细胞CD20（+）、CD10（+）、CD21（FDC+）、Bcl-6（+）、Bcl-2（-）、Mum-1（-）、背景T细胞CD5（+）、CD3（+）、Ki-67（40-60%
2	王伟	2014.9.6	11.3	NR	NR				2.98	NR	NR	滤泡淋巴瘤	1	0.25	0		男	34	2462049	4a	0		4		0		1	0	15.4	155	164	13	93	17.9	36	1.7		0		1	2019.7.20	术中冰冻：（脾脏）脾脏淋巴样组织增生。病理报告（2014-09-16 ）提示：（脾脏）小B细胞性非霍奇金淋巴瘤，免疫组化提示滤泡性淋巴瘤Ⅰ级 BcL-2（+），Bcl-6（+），CD3（散在+），CD5（散在+），CD10（+）， CD20（+），CD79a（+），CD23（FDC+），CD43（散在+），CyclinD1（-），Ki-67（约25%），CD21（FDC+）。（
2	徐晓亮	2013.5.30	29.72	NR	NR	0	NR	NR				滤泡淋巴瘤	3		1（弥漫大B转换不排除）		男	54岁		4a	0	300	14	3.1	1	4491	4	3	3.2	81	97	61	69	14.2	14.2	5.3	R-CHOP	0		0
2	余新红	2017.4.7										滤泡淋巴瘤	3a	30			男	43	4295881	3a			2		0												R-CHOP	0		1	2018.3.6	（右锁骨上）滤泡性淋巴瘤（ⅢA级，滤泡为主型）。 免疫组化单克隆抗体检测：CK(-),EMA(-),CD3(T细胞+),CD20(+),CD79a(+),PAX-5(+),Bcl-2(+),Bcl-6(生发中心+),CD10(生发中心+),CD21(FDC网+),CD23(FDC网+),MUM1(散在+),CD30(-),CD15(-),CD5(T细胞+),CyclinD1(-),Ki-67(+,30%),CD19（+），CD22（+），PD-L1（-）
2	朱彩凤	2014.11.25										滤泡淋巴瘤	3a	20-30%	0		女	36	2622467	3a	0	302	17	2.1	0	3390			15.3	150	222	11	60	10.7	27.6	2.39	R-CHOP	0		0
1	鲍雪征	2018.8.15	9.66	1.5	2.2							滤泡淋巴瘤	低级别	0.1	0		男	52	4336897	2a	0	222	2	2.6	0	1990	0	0	5.7	149	206	16	86	12.1	30.9	1.84	R-CHOP	0		0
1	陈连凤	2019.5.8							3.9	1.5	2.5	滤泡淋巴瘤	2级	0.5	0		女	53	4726464	4a	0	219	17	4.8	1	10311			10.4	122	190	12	65	11.9	25.5	1.99	R-CHOP	0		0
1	陈蔚莉	2016.4.7										滤泡淋巴瘤	2级	0.2	0		女	48	3192708	4a	0	151		2.5	1	1281			5.8	133	233	11	56	10.6	28.2	1.85	R-CHOP	0		0
1	陈小燕	2018.8.7							4.5	2	4.6	滤泡淋巴瘤		0.4	1	2019.4.8	女	57	4330308		0	465		5.6		4.44			7.2	115	268	36	68	12	29.7	3.95	R-CHOP	0		1	2019.4.8
1	傅加球				4.01	NR	NR					滤泡淋巴瘤	2	0.25	0		男	80岁		3a	2	149	6	2	0	2490	3	2	3.5	146	140	7	60	11.7	25.6	2.5		1		0
1	高峰	2016.8.02	7.24	1.36	3.01							滤泡淋巴瘤	2级部分为3级	0.3	0		男	37	2720286	4a	0	189	16	3.1	1	1350	2	1	6.5	140	165	18	113				R-CHOP	0		0
1	郭旭阳		6.26	2.3	3.3							滤泡淋巴瘤	3a	0.6	0		男	49	4022611	2a	0	210	2	2.9	0	1480	0	1	5.7	150	221	74	81	11.5	25	2.09	R-CHOP	0		0
1	李永仁	2018.3.20	7.2	2.53	2.66							滤泡淋巴瘤	2				男	55	4149572	2a	0	156	5	1	0	1780	1	0	6.7	145	181	22	72	10.6	21.3	1.61		0		0
1	楼思统	2016.12.02							9	1.4	2.5	滤泡淋巴瘤	2	0.4			男	46	2080336	3a	0	265	13	2.7	0	2190			11.5	131	309	4	79	11.4	25.2	5.88	R-CHOP	0		0
1	楼宛华	2015-5外院				17.3	NR	NR				滤泡淋巴瘤	2	15	1（弥漫大B）	2015-07-07	女	66	2311508	4b	1	211		未见淋巴结肿大	1	1311			2.4	121	141	14	45	12.2	23.7	3.79	R-COP、R2+GDP、R-F	1		0
1	潘哲滨	2015.8.6				0	NR	NR				滤泡淋巴瘤	3a		0		女	60	2674433	4a	1	266	1	5.5	1	1389	3	2	4.2	133	248	12	51	11.9	26	3.4	R-CHOP	0		0
1	彭美琴	2018.2.7				0	NR	NR				弥漫大B细胞淋巴瘤	3b	0.7	1（弥漫大B）		女	54	4069788	2a	0	244	3	3.8	0	1209	1	1	5.1	95	247	7	50	12	24.7	4.3	R-CHOP后转为R2-CHOP	0		0
1	阮蔚	2017.12.20							0	2	2.9	滤泡淋巴瘤	3a	0.75	0		男	39	4012232	4a	0	152	15		1	2130	2	1	11.2	148	170	16	75	11.1	24.3	2.25	R-CHOP	0		0
1	沈月美	2017.1.10							1.61	1.8	2.5	滤泡淋巴瘤	2a	0.67	0		女	43	3510669	3a	0	183	13	2.7	0	1041	2	0	4.3	151	171	14	57	11.2	24.7	2.02	R-CHOP	0		0		（右扁桃体）淋巴组织异常增生，滤泡性淋巴瘤Ⅰ级 CK（-），BcL-2（中心-），Bcl-6（中心+），CD3（-），CD5（-）， CD10（中心+），CD20（++），CD79a（++），CD23（FDC+），CD43（-），CyclinD1(-)，Ki-67（中心-），CD21（FDC+），SOX11（-），EBER（-）(颈部）淋巴结非霍奇金淋巴瘤（滤泡性淋巴瘤II级） CK(pan)（-），Bcl-2（+），Bcl-6（+），CD3（-），CD5（-）， CD10（+），CD20（+），CD79a（+），CD23（FDC+），CD43（-）， Cyclin D1（-），Ki-67（+30%），CD21（FDC+），SOX11（-），MUM1（-）
1	汪业铭	2013				4.34	NR	NR				滤泡淋巴瘤	2	0			男	60岁		4b																		1
1	夏造枝	2019.4.1	6.3	NR	NR				0	NR	NR	滤泡淋巴瘤	1	0.6	0		女	62		4		446	38	3.9	1		4	2	6.3	133	197	141	73	10.6	26.6	1.81						（腹腔肿块穿刺活检）小B细胞性非霍奇金淋巴瘤，惰性，结合形态及免疫组化符合滤泡性淋巴瘤，WHO 1级。免疫组化：CD20,CD79a,CD10,BCL2,BCL6均（+），CD3，CD5,CD43,CyclinD1,MUM1,CD138均（-），CD21,CD23FDC(+),CD30部分（+），Ki67:10%。
1	徐红娟	2017.10.9	3.2	1.57	2.19							滤泡淋巴瘤	2	0.25			女	41	3936460	4	0	161	17	2.9	1	1041	2	1	8.2	139	170	7	63	11.3	28.7	2.17	0	0		0
1	徐增斌	2018.4.9	1.5	2	2.7							滤泡淋巴瘤	3a	0.6	0		男	56	SG50143	4b	0	217	7	3.3	1		2	1	7.9	127	143	8	104	11.5	22.5	3.13	R-CHOP	0		0
1	许建凤	2017.1.12							4.85	2	2.8	滤泡淋巴瘤	2	0.2	0		女	54	3547720	3a	0	187	6	2.8	0	1059	2	0	3.9	139	203	12	51	9.8	19.8	2.66	R-CHOP	0		0
1	姚建革	2014.11.18	7.1	NR	NR							滤泡淋巴瘤	2		1	2018.11.22	男	46	P0022483	4a	0	514	33	3.9	1		3	1	6.5	156	174	59	64	11.1	22.5	1.96	R-CHOP后转为R-MINE后R-DA-EPOCH	0		0
1	姚锦勇	2018.4.12	8.28	1.43	2.87							滤泡淋巴瘤	低级别	0.3	0		女	38	4158459	4a	0	235	25	4.1	0	1950	2	0	5.3	128	134	11	47	12.1	28.6	1.45	R-CHOP	0		0
2	徐亚国	2019.3.08	3	1.5	2.3				2.9	1.8	2.9	滤泡淋巴瘤	1		0		男	51		3a	0	194	12	2	0		2	0	3.5	162	156	18	86	10.3	23.2	2.05				0
1	张忠美	2019.8.24	4.8	2	2.4							滤泡淋巴瘤	1级	0.07	0		女	52	4928001	3a	0		10	1.7	0	1590	2	0	6.4	130	202			11.1	26.5	2.17		0
1	章爱凤	2012.2.16							0	NR	NR	滤泡淋巴瘤	2-3a	30-60%			女	65岁		1	1	343	1	2.5	0	1350	2	1	5.4	135	230	13	52	11.1	27.8	2.8	R-CHOP			0
1	章健儿	2015.8.1				3.6	NR	NR				滤泡淋巴瘤	1	0.1	0		女	63	2880200	3a	1	364	12	5	0	3159	5	3	5.6	109	107	16	69	12.7	31	1.85	R-COP后R-CHOP
1	赵来荣	2018.12.30	7.6	2	3.2							滤泡淋巴瘤	2	0.4	0		男	71	4575427	3a	1	197	5	2.1	0	2400	3	2	8.2	167	200	22	82	11.4	20.3	2.63	R2	0		0
1	赵艳芳	2017.8										滤泡淋巴瘤					女	58	3538278		0	199	6	1.6	0				5.4	119	244	5	59	11.7	29.8	2.13	失访	0
6	张丹	2011.12.3	16.1	NR	NR	0	NR	NR	0	NR	NR	滤泡淋巴瘤	2	0.8	0		男	31岁		4b	2	255	20	1.6	0	2580	3	1	5.7	153	165	14	81	12.2	31.2	2.9	R-CHOP转为R-FMC			0	/
5	蒋月娥	2012.8.23	9.6	NR	NR	0	NR	NR	0	NR	NR	滤泡淋巴瘤	2	0.4	0		女	45岁		3	1	194	5	4.9	0	1410	3	2	6.9	88	221	15	59	10.7	22.5	3	R-CHOP	0		1	2015.3.23
4	姚彩芬	2018.7.24	6.8	1.7	2.2							滤泡淋巴瘤	2	0.6	0		女	51	4309938	4b	0	415	2	2	1		2	1	3.2	120	128	19	33	12.1	34	3.17	R-CHOP	0		0
3	陈菊红	2017.12.5	8.9	NR	NR	3.8	1.8	2.8				滤泡淋巴瘤	1	0.2				59	3940262	3a	0	219	4	2.9	0	1800	1	0	5.5	150	385	32	49	9.9	22.3	3.22	R-CHOP	0		0
3	陈小毛	2015.3.6	23	NR	NR							滤泡淋巴瘤	3	0.5	1（区域向弥漫大B转化）	2015.3.6	女	70	812897	2b	1		3	3.2	0		1	1	5	125	150	40	71	11.3	26.9	2.72	R-CHOP	0		0
3	黄世远	2011.5.6	10.4	NR	NR				2.94	NR	NR	滤泡淋巴瘤	1级为主	0.67	0		男	47岁		4a	0		10		1												R-CHOP	0		0
3	屈云强	2011.12.11				14.5	NR	NR	0	NR	NR	滤泡淋巴瘤	3	0.3	1(弥漫大B)	2011.12.11	男	38岁		1	0		1														R-CHOP	0
3	沈海龙	2013.4.1	10.12	NR	NR	6.57	NR	NR	4.7	NR	NR	滤泡淋巴瘤	3a	0	0		男	36岁		3a	0	180	5	5.92	0	1101	2	0	5.3	139	171	9	85	11.1	28.5	2.3	R-CHOP	0		0
3	沈建芳（停机）	2011.10.7	6	NR	NR							滤泡淋巴瘤	2	0.5	0		男	39岁		4b	0	119	4	2.8	1		2	2	6.7	61	240	33	41	16.3	50.1	6.22	CHOP后转为VDS+脂质体阿霉素+VP+DXM	1		1	2017.6.16
3	谭巧英	2014.6.3	7.18	NR	NR				0	NR	NR	滤泡淋巴瘤	3a（部分3b）	0.5	0		女	65岁		4a	0	256	17	3.8	1		4	2	4.7	126	116	2	61				R-CHOP	0
3	周丽娟	2012.12.12										滤泡淋巴瘤	1级到2级		0		女	41岁		4	0	183	10	2.4	0	1899	2	0	28.6	121	158	15	54				R-CHOP	0		1	2015.7.13
1	蔡瑜啦	2016.9.27	9.6	NR	NR	3.46	1.98	1.4				滤泡淋巴瘤	3a		0		女	28	3448971	2a	0	179	7	2	0	1110	1	0	5.4	132	249	25	58	10.3	26.9	2.51	R-CHOP	0		0
2	陈建英	2017.6.29	4.71	3.69	NR				4.9	2.2	NR	滤泡淋巴瘤	3a	0.6	0		女	45	3793886	2a	0	220	3	2	0	1990	1	1	7	105	297	16	54	9.7	25.5	2.5	R-CHOP	0
2	陈佩刚（空号）	2018.7.18										滤泡淋巴瘤	3a	0.037	0		男	62	4323811	4a	0	166	8	1.4	1	2340	3	2	3.7	149	91	32	95	11.2	25.5	2.16	R-CHOP			0		CK(pan)（-），CD3（部分表达），CD20（+），Ki-67（+），Bcl-2（+），Bcl-6（+），CD5（部分表达），CD10（+），CD79a（+），CD23（+），CD43（+），Cyclin D1（-），CD21（+），SOX11（+），MUM1（-），CD138（-）。（回肠末端）淋巴组织异常增生，免疫组化检测符合滤泡性淋巴瘤 CK(pan)（-），CD3（部分表达），CD20（+），Ki-67（+），Bcl-2（+），Bcl-6（+），CD5（部分表达），CD10（+），CD79a（+），CD23（+），CD43（+），Cyclin D1（-），CD21（+），SOX11（+），MUM1（-），CD138（-）。（回肠末端）淋巴组织异常增生，免疫组化检测符合滤泡性淋巴瘤。
2	陈月东	2016.8.12	10	1.4	2.4				2.6	1.33	2.04	滤泡淋巴瘤	2	0.25	0		男	28	3365044	4	0	223	19	4.5	1	2280	2	1	6.3	159	133	33	100	11.8	32.5	1.85	R-CHOP	0		0
2	杜少梅	2014.8.09				5.08	NR	NR	0	NR	NR	滤泡淋巴瘤	1a	0.3	0		女	53	P0020851-3	4a	0	145	4	0.8	1	1551	1	1	12.8	131	76	10	56	11	24.8	1.78	R-CHOP	0		0
2	方淑华	2016.10.28	6.8	NR	NR				4.8	1.68	2.74	滤泡淋巴瘤	3a		0		男	38	3410005	3a	0	154	12	3.1	0	1221	2	0	5.8	165	234	18	87	9.9	29.1	2.26	R-CHOP	0		0
2	方长华	2014.10.16	12.8	NR	NR				7.09	NR	NR	滤泡淋巴瘤	2	0.3	0		女	46	SG24017	4a	0	257	19	4.1	1	1989	3	1	11.1	139	262	29	52	10.5	21.9	2.4	R-CHOP			0
2	冯琪	2017.11.22				3.55	2.6	2.7				滤泡淋巴瘤	低级别		0		男	31	3976093	4a	0	178	19	2.4	1		2	1	18.2	147	125	34	79	11.7	25.3	1.87		0		0
2	葛林满	2013.5.13	11.12	NR	NR	2.49	NR	NR				滤泡淋巴瘤	低级别	30-40%	0		女	66岁		4a	0	246	7		1	1941	4	2	3.8	121	146	12	58	11.1	26.2	2.6	R-CHOP	0		0
2	郭建乐(空号)	2011.1										滤泡淋巴瘤		0.35	1（弥漫大B）	2016.7.19	男	42岁		4a	0			4.3	1原幼林5%												R-CHOP后R-MINE	失访		1	2013.4
2	何洪源	2012.12.08										滤泡淋巴瘤	3b	70-80_%	0		男	59	2239812	4a	0		3	4.1	1	1869	1	1	10.1	154	235	51	65	12.7	32.2	6.07	R-CHOP	0		0
2	何银香	2016.8.9	5.2	NR	NR				4.4	1.7	2.7	滤泡淋巴瘤	3a	0.4	0		女	52	3362668	3a	0	179	5	1.1	0	1149	2	0	4.2	144	258	8	61	10.5	28.1	2.66	R-COP			1	2020.1
2	李少眉	2017.1.4	6.2	1.6	2.4				2.7	1.49	2.19	滤泡淋巴瘤	低级别	低	0		女	48	3532993	4a	0	216	21	2.2	1		3	2	14.3	118	87	29	43	11.9	23.9	1.67	R-CHOP	0		0
2	刘文琴	2018.3.6	8	1.6	2.8	0	1.4	2				滤泡淋巴瘤	3a	0.5	0		女	51	4104423	3a	0	186	10	0.9	0	1280	2	0	7.1	139	166	22	52	10.5	22.9	2.36	R-CHOP	0		0
2	陆连娟（空号）	2016.5.5	9.79	1.78	2.93				4.35	2.28	3.19	滤泡淋巴瘤	2		0		女	42	1291285	3a	0	187	10	2.2	1（5%）	1341	3	2	5	109	161	7	59	11.1	25.5	2.14	R-CHOP	失访		0
2	吕跃进	2017.3.14				0	2.9	3.3	0	2.1	3.2	滤泡淋巴瘤	低级别	0.3	0		男	58	2213288	3a	0	179	9		0	1080	2	0	4	154	189	13	72	11.2	28	2.54	R-CHOP	0		0
2	马钦贤	2017.8.4	8.7	NR	NR				1.2	2	2.1	滤泡淋巴瘤	3a	0.3	0		男	54	3818093	2a	0	260	5	6	0	2139			4.6	151	118	20	78	10.8	26.6	2.17	R-CHOP	0		1	2017.9.13
2	倪锡安（号码有误）	2016.11.01	6.2	NR	NR	2.5	1.4	2.7				滤泡淋巴瘤	3a	0.65	0		男	57	2280788	3a	0	177	2	2.4	0	1080	1	0	4.6	149	234	34	74	10.9	26.3	1.7	R-CHOP	0		0
2	钱杭燕	2012.9.28	12.4	NR	NR	2.72	NR	NR				滤泡淋巴瘤	2	0.1	0		女	31岁		3a	0	227	6	2.1	0	1761	2	0	8.1	145	112	28	51	11.1	22.4	5	R-CHOP	0		0
2	钱惠芳	2017.4.08	7.9	2.89	2.01	0	1.41	2.82				滤泡淋巴瘤	3a	0.75	0		女	61	2236676	1a	1	200	2		0	1590	1	1	6	129	359	17	58	9.9	20.9	2.02	R-CHOP	0		0
2	沈玉芳	2017.11.21				11.4	2	3.78	2.5	1.9	3.1	滤泡淋巴瘤	2	0	0		女	47	3932384	2a	0	279	8	5.6	0		3	1	8.4	119	223	16	54	12.1	29	2.42	R-CHOP	0		0
2	苏文善	2015.6.22	3.5	NR	NR	0	NR	NR				滤泡淋巴瘤					男	52	2850198	1a	0	196	2	2.3	0		1	1	6.5	117	223	23	58	11.2	29.2	2.21	R-COP	0		0		免疫组化提示：右颌下淋巴结穿刺组织，见小到中等大小淋巴细胞增生，核有异型，免疫组化及形态学未见明确淋巴滤泡，显示淋巴结正常结构消失，考虑B细胞淋巴瘤，结合形态学及免疫组化，滤泡性淋巴瘤可能。浙医一院病理会诊提示：非霍奇金淋巴瘤，滤泡性B细胞性淋巴瘤。
2	孙约兴	2014.6.25	2									滤泡淋巴瘤	3a	0.8	1（弥漫大B）	2015.1.17	男	51	978679	4a	3	359	3	3.2	0	3270	2	1	2.5	125	82	15	80	11.8	29.6	6.28	R-CHOP			1	2017.12.16
2	孙忠义	2014.10.6	1.85	NR	NR							滤泡淋巴瘤	低级别	0.4			男	61	2526733	1	1	172	1		0		1	1	4.8	141	272	24	54				观察，中药治疗	0
2	汤国梁（换号）	2012.4.1										滤泡淋巴瘤	3a		0		男	36岁		3a	0	127	3	1.8	0	1320	1	0	4.6	151	144	22	89	11.9	24.7	1.9	未予治疗			0
2	汪彩霞	2018.4.8	9.2	2.1	2.4	8	1.7	2.7				滤泡淋巴瘤	2	0.2	0		女	43	4178774	3a	0	128	21	5.5	0	1660	2	0	5.1	122	243	13	46	11.5	27.7	1.93	R-CHOP	0		0		淋巴结非霍奇金淋巴瘤（滤泡性淋巴瘤 II级） Bcl-2（+），Bcl-6（+），ALK（-），CD3（-），CD10（+）， CD20（+），CD21（FDC+），CD23（FDC+），c-Myc（+<3%） Cyclin D1（-），CD5（-），Ki-67（+20%），PAX-5（+），MUM1（-）。
1	张建银	2017.3.29				3.79	2.3	2.9				滤泡淋巴瘤	低级别2级	0.4	0		女	45	3613471	4		220	6		1		3	2	6.2	103	296	6	143	13	33.4	5.35		0		0
1	张熙传	2012.8.30				4.29	NR	NR				滤泡淋巴瘤	低级别	低	0		男	65岁		3a	1	198	5	1.5	0	1539	3	1	5.1	137	181	21	64	11.1	30.2	2.6		0
1	俞露	2011.1.27	18.07	NR	NR							滤泡淋巴瘤	2级		0		女	35岁		4b	0	367	33	2.9	1		4	2	3.8	110	123	6	52	12	24.7	2.5	ECHOP	1	2011	1	2015.4.29
2	王庆云	2016.6.4	11.6	NR	NR							滤泡淋巴瘤	低级别	5-10%	0		女	44	3359562	3a	0	179	8	3.5	0	1200	2	0	6.2	142	182	10	65	10.8	25.1	2.39	R-CHOP	0		0
2	吴恒义	2017.5.4							4.4	NR	NR	滤泡淋巴瘤	3a	0.2	0		男	63	3723058	3a	1		2		0		2	1	7.1	127	245	33	60	11.5	24.4	6.45	R-CHOP	0		0		左侧肿物摘除术，术后病理提示考虑非霍奇金淋巴瘤，滤泡性，2级免疫组化结果：CD3(间区+)，CD5(间区+)，CD79a(结节状++)，CD21(+)，CD10(生发中心+)，Bcl-6(生发中心+)，EMA(——)，CD30(散在+)，K1-67（+20%）Bcl——2（间区++）,EBER(+)
2	吴银娥	2016.10.17	7.72	1.13	2.2				1.5	1.9	2.5	滤泡淋巴瘤	低级别	0.3	0		女	57	3436118	4b	0	246	13	4.8	1	2721	4	3	5.7	101	97	7	79	10.5	24.2	2.52	R-CHOP			1	2018.12.4	（左颈部淋巴结）非霍奇金淋巴瘤首先考虑，确诊及分型需免疫组化 备注：病人已出院。 补充报告： 2016-10-25 报告医生：李君 审核医生：李君 特殊检查：BcL-2（+），Bcl-6（+），CD3（-），CD5（-），CD10（+），CD20（+），CD23（-），CD43（-），CyclinD1（-），Ki-67（+30%），CD21（-），SOX11（-），MUM1（-）。 病理诊断：（左颈部淋巴结）非霍奇金淋巴瘤(滤泡性淋巴瘤，低级别）
2	谢凤仙（停机）	2015.11.6	17.5	NR	NR				0	NR	NR	滤泡淋巴瘤	3b	0.8	0		女	61	3013886	2a	0	182	3	2.1	0	1050	1	1	6.2	143	181	15	55	10	24.5	3.11	R-CHOP	失访		0		（左、右扁桃体）滤泡性淋巴瘤Ⅲ级，3b型。Bcl-6（+），CD3及CD5（小淋巴细胞+），CD10（-），CD20（+），CD79a（+），CD23及CD21（FDC+），CD43（+），Cyclin D1（-），Ki-67（+，高），MUM1（+），EBER（-），ALK（-），Bcl-0（+）
2	徐美娟	2011.2.21	21.11	NR	NR				0	NR	NR	滤泡淋巴瘤	2级	0.5	0		女	60岁		3a	0	143	1	2.2	0	1830	2	1	5	126	190	14	66	9.9	24.2	3.8	R-COP	0		0
2	徐秋莲	2014.10.24	11.4	2.5	2.9	0	2	2.8				滤泡淋巴瘤	3	0.6	0		女	61	3995197	2a	0	178	4	1.9	0	1810	1	1	4.8	131	301	18	60	11.3	25.5	2.25	R-CHOP	0		0		（送检淋巴结）非霍奇金淋巴瘤，滤泡性，WHO 3级。 BcL-2（-），Bcl-6（+），CD3（-），CD5（-），CD10（-），CD20（+），CD21（FDC+），CD23（FDC+），CD43（-），CyclinD1（-），Ki-67（60%+）
2	严惠民	2010.1.7	11.5	NR	NR				1.34	NR	NR	滤泡淋巴瘤	2				男	53岁					6														R-CHOP	0
2	杨琴	2018.1.5							2	1.47	2.65	滤泡淋巴瘤	部分2级	0.6	0		女	28	4006334	4	0				1												R-EPOCH后R2GDP后CART	0		0
2	俞芳云	2014.10.31	6.9	NR	NR				0	NR	NR	滤泡淋巴瘤	1	0.3	0		女	39	2556152	4a	0	173	9	2.5	1	1401	2	1	7.9	140	189	11	52	10.6	26	2.55	R-CHOP	0		0		（右颈部）小B细胞性非霍奇金淋巴瘤（滤泡生淋巴瘤Ⅰ级） BcL-2（+），Bcl-6（+），CD3（-），CD5（-），CD10（+），CD20（+），CD79a(+)，CD23(残留+)，CD43(-)，CyclinD1（-），Ki-67（+，<30%），CD21（残留+）
2	喻志芬	2013.11.05	9	NR	NR				15.5	NR	NR	滤泡淋巴瘤	1				女	42岁		4a	0		9	3	0		2	0	7.8	138	118	29	39				CVP	0		0
2	张云香	2014..1.14	7.44	NR	NR				0	NR	NR	滤泡淋巴瘤	3a				女	54岁		1a	0	228	1	2	0	1200	0	0	4.8	135	253	10	51	11.5	27.1	2.94	R-CHOP	0		0
2	章国梁	2017.11.1	12.4	2.03	3.1				0	1.8	2.9	滤泡淋巴瘤	3b	0.4	0		男	63	3968753	3a	0	221	2	1.3	0	3360	2	2	4.6	156	169	15	109	10.9	23.5	2.84	R-CHOP	0		0		（左颌下区）淋巴结非霍奇金淋巴瘤（符合滤泡性淋巴瘤 3B级） CD3（-），CD20（+），CD79a（+），CD30（-），CD5（-），CD10（-）， BcL-2（+），Bcl-6（+），ALK（-），EBER（-），MUM1（+少）， Ki-67（+40%），CD21（FDC+），Myc（+20%），CyclinD1（-）
1	安要武（空号）	2016.4.15	2.7	NR	NR							滤泡淋巴瘤	2	0.25			男	58	3214245	1a	0	174	1	2	0	1899	0	0	5.8	158	171	20	93	10.6	25	2.87	美罗华	失访		0
1	曹莉	2013.7.0	5.3	NR	NR							滤泡淋巴瘤	1	0.3	0		女	49	P0022081	4b	1	229	17	0.4	0			0	6.2	128	231	12	80	11.9	24.4	1.76	R-COP			1	2014.12.10
1	陈坤林	2012.4.23							0	NR	NR	滤泡淋巴瘤	3a		1（弥漫大B）		男	45岁		3a	0	266	0	5.7	0	1641			6.7	137	137	32	87				R-CHOP	0		0
1	陈元熙	2010.9.13							0	NR	NR	滤泡淋巴瘤		0.5	0		男	63岁		2级																	R-CHOP			0
1	戴慧萍	2017.3.14	10.6	1.41.	1.97							滤泡淋巴瘤	2级	0.4	0		女	48	3638467	4a		189	14	3.9	1	1080	2	1	5.4	145	171	16	62	10	30	2.83	R-CHOP			0
1	丁校水	2016.5.6	9.7	NR	NR							滤泡淋巴瘤	3	0.6	1(弥漫大B)		男	62	3232707	3a	0	175	9	2.1	0			2	6.5	157	190	11	76	11.7	27.4	2.18	R-CHOP	0		0
1	葛航东	2016.1.1	24.7	NR	NR							滤泡淋巴瘤	低级别	0.3	1	2016.1.18	男	36	3106934	4b	0	245	24	4.65	1	2370	3	2	11.9	153	252	10	91	11.5	25.3	4.66	R-CHOP转EPOCH转DHAP			1	2016.10.19
1	胡家德	2016.8.31	19.3	1.9	2.4							滤泡淋巴瘤	3		1（弥漫大B）	2016.10.31	男	64	3459867	2	1	221	7	3.9	0	1791	2	1	5.9	161	188	51	96	10.7	27.1	3.13	R-CHOP	0		1	2019.11
1	胡建荣	2015.1.1	9.64	NR	NR							滤泡淋巴瘤	1		1	2017.5.17	男	57	P0023303	4a	0	241	25	4.1	1		2	1	7.2	153	125	25	90	11	26.3	2.55	R-COP转为RFC	1	2017	1	2016.1.8
1	胡金水	2018-02-27							6	1.5	2.2	滤泡淋巴瘤	低级别		0		男	59	4065151	4a	0	223		4	1可见17%异型淋巴细胞	4.26	3	2	4.4	134	134	21	63	10.7	23.6	2.71	R-CHOP	0		0
1	黄潘玉	2015.2.10							0	NR	NR	滤泡淋巴瘤	3级	0.8	0		女	42	2641542		0	217		3	0	1860			3.8	145	258	78	55	11.6	23.3	2.79	R-CHOP	0		0
1	黄其访（空号）	2013.6.13	3	NR	NR							滤泡淋巴瘤		0.8	0		男	53岁		1a		182	10		0	2670	1	1	6.2	153	141	19	66	11.1	23.8	2.6	R-CHOP	失访		0
1	黄世远	2011.5.6（外院）	10.41	NR	NR				2.94	NR	NR	滤泡淋巴瘤	2级	0.67			男	48	P0005820-4	4a	0	139		2	1	1710			2.3	125	202	45	71	9.7	24.1	2.4	R-CHOP	0		0
1	黄振	2017-01-24				0	1.78	3.11				滤泡淋巴瘤	高级别		0		男	44	3551961		0			4	0				6.8	143	235	11	85	10.5	26	2.19	R-CHOP	0
1	季金弟	2016.6.28				4.2	1.7	2.2				滤泡淋巴瘤	3a	0.6	0		男	62	3424502	1a	1	192	2	2.13	0	2261	1	2	7.6	137	169	19	78	10.8	21.5	2.79	R-CHOP	0		0
1	姜福龙	2016-07-18							3.4	NR	NR	滤泡淋巴瘤	1-2级别	0.1			男	59	3162914	4a	0	208	3	2.8	0	2010			2.5	119	74	53	76	10.8	31.9	1.83	R-CHOP、R-FC、R2-COP、R2-CHOP	0		0
1	蒋尧根	2015.12.20	7.1	NR	NR							滤泡淋巴瘤	低级别	0.05			男	67	3049193	1a	1		1		0		1	1	4.3	128	219	17	76				自行离院	0
1	亢基忠	2013-01-28										滤泡淋巴瘤	1级		0		男	50岁		4a	0	151	1	1.1	1	2100			31.5	138	157	15	72	11	22.6	3.6	R-CHOP	0
1	林兴章（空号）	2015.2.3	6.32	NR	NR							滤泡淋巴瘤	2	0.3	0		男	57	P0023875	2a	0	213	9	0.7	0	1170	1	0	5.9	145	174	32	74	9.8	23.9	3.34	无治疗指征，未予治疗	失访
1	林玉君	2017.4.5							9.5	1.9	2.9	滤泡淋巴瘤	2	低	0		女	46	3651129	2a	0		5		0												失访	0
1	林志华	2014.4.23	20.3	NR	NR							滤泡淋巴瘤	3a	0.5	0		女	86岁		4a	0	355	26	5.5	0	3441	4	1	3.9	144	173	12	95	11.4	23.7	3.19	R-COP	1	2015.12	0
1	刘可仕	2017.8.28	4.86	1.55	1.92							滤泡淋巴瘤	2	0.2	0		男	68	3851295	2	1	225	3	2	0	1830	1	1	4.3	168	152	24	104	11.6	31.3	2.78		0
1	刘小夏	2015.3.19	46.6	NR	NR							滤泡淋巴瘤	3a		0		女	60	2710820	3	1	314	9	3.1	0	1899	5	2	4	83	378	7	70	10.3	22	3.53	R-CHOP	1		0
1	楼巧芝	2017.12.21				5.48	1.69	2.35				滤泡淋巴瘤	低级别	0.5	0		女	62	1017499	4a	1		1		0		2	1	8	149	173	14	49	11.3	24.5	2.78	美罗华	0		0
1	卢根雨	2018..3.19	11.7	NR	NR							滤泡淋巴瘤		0.45			男	57	4109057	4	0	223	44	3.7	1	2350	2	2	8.2	158	138	23	80	11.2	24	2.87		0		0
1	陆苏群	2015.9.24							2.34	NR	NR	滤泡淋巴瘤			0		女	47	2956991	4a	0	237	12	2	1	2079	3	2	7.1	69	57	11	50	11.2	29.9	5.47	R-CHOP			0
1	马伟英	2014.12.8	0.7	NR	NR							滤泡淋巴瘤	1级	0.15	0		女	44	P0023057	2a	0	126	2	1.3	0	1641	0	0	6.9	125	323	12	41	11	28	3.55	R-COP	0		0
1	沈彩英	2014.9.2	3.7	NR	NR							滤泡淋巴瘤	1	0.3	0		女	43岁		3a	0	178	8	2.3	0	1110	2	0	9.8	140	366	12	67	10.9	29.3	3.26
1	沈幸涛	2016.5.20	9.3	NR	NR							滤泡淋巴瘤	儿童型	80%-90%			男	15	3254177	2a	0	150	3	2.2	0	1470	0	0	7.5	156	304	33	85	12.1	31.6	2.87		0
1	石桂铨	2018.8.20	3.4	2.1	NR							滤泡淋巴瘤	2	0.3	0		男	64	SG51076	4a	1	182	3	3	0	2450	2	2	5.3	153	200	27	87	11	21.3	2.55	R-CHOP	0		0
1	寿蓉蓉	2012.10.16							0	NR	NR	滤泡淋巴瘤		少	0		女	43岁		4a	0	250	3	2.4	1	3639	3	3	14	88	56	11	55	10.8	21.5	2.6	R-CHOP	0		0
1	孙其俊	2012.5.7				0	NR	NR				滤泡淋巴瘤	3a	0.5	0		男	42岁		3a	0	210	5	1.3	0		2	0	5.1	133	241	8	81	11.5	24.7	4.5	R-CHOP	0		0
1	王友桂	2011.1.12				0	NR	NR				滤泡淋巴瘤	3b		1		男	56岁		4a	0	134	2	1.8	1	1440	1	1	5.1	154	225	21	49				R-CHOP	0		0
1	翁胜涛	2014.4.27							8.8	NR	NR	滤泡淋巴瘤	3a	0.5	0		男	22	P0021843	3a	0	299	7	3.6	0	1800	3	0	4.5	153	190	6	77	10.5	33.6	2.48	R-CHOP	0		0
1	吴剑波	2014.7.3	23.81	NR	NR							NHL（弥漫大B型）	3	0.6	1		男	53岁		4	0		16		1	1260	2	1	6.1	151	330	11	96	10.3	32.1	5.44	R-CHOP	0		0
1	吴玉华	2014.11.11				0	NR	NR				滤泡淋巴瘤	3a	70-80_%	0		女	42	P0023918	1a	0	219	1	1.9	0	2829	0	1	3.4	122	217	33	45	10.4	32.7	2.67	R-CHOP	0		0
1	杨贵仙（号码有误）	2014.3.13	4.9	NR	NR							滤泡淋巴瘤		30%+	0		女	43岁		2b	0	191	2	4.3	0	1269	0	0	9.4	132	336	14	52	10.2	28	2.73	R-CHOP	失访		0
1	羿明霞（空号）	2015-11-03	4.78	NR	NR							滤泡淋巴瘤	1		0		女	61	2964636		1		1		0				8.1	136	174	24	62	10.9	27.7	4.81	肺叶切除活检后失访	失访
